# Supplementary material for: Multi-Role Surface Modification of Single-Crystalline Nickel-Rich Lithium Nickel Cobalt Manganese Oxides Cathodes with WO3 to Improve Performance for Lithium-Ion Batteries
Source: Nanomaterials (Basel). 2022 Apr 12;12(8):1324. doi: 10.3390/nano12081324 (PMC9026308; doi:10.3390/nano12081324)
Supplement: Supplementary file 1 [file nanomaterials-12-01324-s001.zip]

Archive with 1 entries (1 files):
- nanomaterials-1665301-supplementary.pdf
